# Supplementary material for: Comparison of Treatment Outcomes between Breast Conserving Surgery Followed by Radiotherapy and Mastectomy Alone in Patients with T1-2 Stage and 1-3 Axillary Lymph Nodes in the Era of Modern Adjuvant Systemic Treatments
Source: PLoS One. 2016 Sep 29;11(9):e0163748. doi: 10.1371/journal.pone.0163748 (PMC5042418; doi:10.1371/journal.pone.0163748)
Supplement: S1 File — (CSV) [file pone.0163748.s001.csv]

Age40	Group	Tstage	RM	NG	HG	ER	PR	HER2	Subtype	positiveLN	LNR	Survival	OS	Recurrence	DFS	LRR2	LRRFS	DM	DMFS
1	0	2	0	1	3	1	1	0	1	1	0.04	0	95	0	95	0	95	0	95
1	0	1	0	1	3	0	0	0	4	1	0.06	0	108	0	108	0	108	0	108
1	1	2	0	2	2	1	1	0	1	1	0.04	0	176	0	129	0	129	0	129
2	0	1	0	2	2	1	1	0	1	3	0.1	0	108	0	99	0	99	0	99
2	0	1	0	1	3	1	1	1	2	2	0.15	1	85	1	58	2	85	1	58
2	0	1	0	2	1	1	1	0	1	1	0.04	0	73	0	73	0	33	0	73
2	0	2	0		3	0	0	1	3	1	0.05	0	70	0	70	0	27	0	70
2	1	2	0	2	2	1	1	0	1	1	0.04	0	110	0	110	0	110	0	110
2	1	1	0		1	1	1	0	1	3	0.27	0	117	0	115	0	115	0	115
2	0	2	0	1	3	1	1	0	1	3	0.12	0	173	0	165	0	165	0	165
1	0	2	0	2	2	1	1	0	1	1	0.09	1	75	1	34	2	28	1	34
1	0	1	0	2	2	1	1	0	1	1	0.07	0	58	0	58	0	58	0	58
2	0	2	1	2	2	1	1	0	1	1	0.05	0	64	0	64	0	23	0	64
2	0	2	0	1	2	1	1	0	1	1	0.09	0	125	0	124	0	124	0	124
2	0	2	0		2	1	0	1	2	1	0.07	0	161	0	139	0	139	0	112
2	0	2	0	2	2	1	1	0	1	1	0.06	0	63	0	63	0	27	0	63
2	1	1	0	2	2	1	1	0	1	1	0.1	0	170	0	95	0	95	0	95
2	1	2	0	1	3	0	0	1	3	1	0.06	0	158	1	57	1	57	0	157
2	1	2	0		3	1	1	1	2	2	0.11	1	49	1	29	1	29	1	32
1	0	2	0	1	3	0	0	1	3	3	0.1	1	23	1	11	2	22	1	11
1	0	1	1	1	3	1	1	0	1	1	0.09	1	40	1	10	1	10	1	32
1	0	1	0	1	3	0	0	0	4	1	0.07	0	161	1	37	0	160	0	153
1	1	2	0	1	3	0	0	1	3	2	0.1	0	68	0	68	0	68	0	34
2	0	1	0	2	2	1	1	0	1	2	0.12	1	58	0	56	2	32	0	56
2	0	1	0			1	1	0	1	1	0.5	0	158	0	78	0	78	0	78
1	1	1	0	2	2	1	1	1	2	3	0.17	0	160	1	74	1	74	1	127
2	1	2	0		2	0	0	0	4	2	0.09	0	93	0	93	0	93	0	93
2	1	1	0	2	1	1	1	0	1	1	0.1	0	152	1	19	2	105	1	19
2	1	2	0	1	3	0	0	1	3	2	0.1	1	130	1	66	1	66	1	66
2	0	1	0			1	1	0	1	1	0.05	0	80	0	80	0	11	0	80
2	0	1	1	2	1	1	1	0	1	1	1	0	137	0	100	0	100	0	100
1	0	2	0	1	3	1	1	0	1	2	0.29	1	77	1	21	2	56	1	21
1	1	1	0	1	3	1	1	0	1	2	0.13	0	79	0	79	0	79	0	75
2	1	1	0	1	2	1	1	0	1	1	0.1	0	153	0	132	0	132	0	132
1	1	1	0	1	3	0	0	1	3	1	0.17	1	32	1	22	2	27	1	22
2	0	1	0			1	1	1	2	1	0.07	0	16	0	16	0	9	0	16
1	1	1	0	1	3	0	0	0	4	1	0.2	0	51	0	51	0	7	0	51
2	0	2	0	1	2	0	0	0	4	2	0.12	0	116	0	105	0	105	0	105
1	0	1	1	2	2	1	0	1	2	3	0.18	1	67	1	27	2	62	1	27
2	0	2	1	1	3	1	1	1	2	2	0.22	1	50	1	34	2	47	1	34
2	1	2	0	2	3	1	1	1	2	2	0.08	1	101	1	34	2	99	1	34
2	1	1	0			0	0	0	4	1	0.03	0	66	0	66	0	66	0	66
2	0	2	0	2	3	1	0	1	2	1	0.08	0	59	0	57	0	9	0	57
2	0	1	1	2	3	1	1	1	2	3	0.21	0	143	0	136	1	136	0	136
1	1	2	0	1	2	1	1	0	1	2	0.11	0	42	0	40	0	40	0	42
2	0	1	0	3	1	1	1	0	1	3	0.17	0	143	0	118	0	118	0	118
1	1	1	0	1	2	1	1	1	2	3	0.12	1	30	0	24	2	24	0	24
2	0	1	0	3	1	1	1	0	1	3	0.2	0	140	0	139	0	139	0	128
2	0	1	0	2	2	1	1	0	1	1	0.04	0	133	0	97	0	97	0	97
1	1	1	0			0	0	1	3	2	0.07	0	108	0	108	0	108	0	108
2	0	2	0	1	3	1	1	0	1	1	0.06	1	52	1	41	1	41	1	41
2	0	2	1	1	3	0	0	1	3	3	0.13	0	115	0	79	0	79	0	79
1	0	2	0	1	3	1	0	1	2	1	0.09	0	133	0	132	0	132	0	120
1	1	1	0	1	3	0	0	1	3	2	0.13	0	95	0	58	0	58	0	58
2	1	1	0	3	1	1	0	0	1	1	0.11	0	81	0	61	0	61	0	61
1	1	2	0	1	3	1	1	1	2	3	0.11	0	76	1	37	1	37	0	61
1	1	1	0			1	1	1	2	2	0.14	0	140	0	139	0	139	0	124
2	1	2	0	1	3	0	0	0	4	2	0.15	0	47	0	47	0	47	0	47
2	0	1	0	2	3	1	0	0	1	1	0.04	0	79	0	73	0	73	0	72
2	1	2	0	1	3	1	1	1	2	2	0.09	0	33	0	26	0	26	0	26
2	1	2	0	1	2	1	1	1	2	2	0.17	0	137	0	137	0	137	0	137
2	1	2	0	2	2	1	1	1	2	3	0.13	0	135	0	53	0	53	0	53
2	1	2	0	2	2	0	0	0	4	2	0.11	0	134	0	131	0	131	0	131
2	0	2	0	2	2	1	1	1	2	1	0.33	0	130	1	78	2	132	1	78
2	0	1	0		1	1	1	0	1	3	0.19	0	113	0	61	0	61	0	61
2	1	2	0	2	2	1	1	0	1	1	0.07	0	92	0	84	0	84	0	84
1	0	2	0		2	1	1	0	1	3	0.16	0	75	0	73	0	73	0	73
2	1	2	0	2	2	1	1	0	1	1	0.25	0	132	1	59	1	59	0	131
2	1	1	0	1	2	0	0	0	4	2	0.06	0	134	0	122	0	122	0	122
2	1	1	0	2	2	1	1	0	1	2	0.14	0	129	0	129	0	129	0	129
1	1	2	0	1	2	1	1	0	1	3	0.23	0	112	0	112	0	112	0	112
2	1	1	0		2	1	1	0	1	3	0.14	0	135	1	73	2	133	1	73
2	1	1	0	3	1	1	1	0	1	2	0.1	0	66	0	60	0	60	0	60
1	1	2	0	1	2	1	1	0	1	2	0.29	0	81	0	81	0	81	0	81
2	1	1	0		1	0	0	0	4	1	0.13	0	37	0	37	0	37	0	37
2	1	1	0	2	2	1	1	0	1	3	0.14	0	132	0	131	0	131	0	118
2	0	2	0	3	1	1	1	0	1	1	0.11	0	74	0	74	0	74	0	68
2	1	1	0	2	1	1	1	0	1	1	0.09	0	68	0	63	0	63	0	63
1	0	2	1		2	1	0	0	1	2	0.11	1	98	1	22	1	22	1	22
2	0	1	0		3	0	0	0	4	2	0.08	0	127	0	127	0	127	0	127
2	1	2	0			0	0	1	3	1	0.06	0	130	0	95	0	95	0	95
2	1	2	1	1	3	0	0	1	3	1	0.06	1	27	1	14	2	27	1	14
2	0	1	0	2	2	1	1	0	1	1	0.07	0	122	0	122	0	122	0	122
2	1	1	0	2	3	0	0	0	4	1	0.07	1	25	1	23	2	23	1	23
2	1	2	0	2	2	1	0	0	1	3	0.18	0	63	0	57	0	57	0	57
2	1	2	0	1	3	0	0	0	4	1	0.02	0	123	1	66	2	123	1	66
2	0	2	0	1	3	0	1	0	1	1	0.05	0	125	0	125	0	125	0	125
2	0	1	0	2	1	1	1	0	1	3	0.2	0	118	0	118	0	118	0	118
2	1	2	0	2	1	1	1	0	1	1	0.08	0	124	0	123	0	123	0	123
2	0	1	0	1	3	0	1	0	1	1	0.03	0	119	0	118	0	118	0	118
1	0	2	0	1	3	0	1	0	1	1	0.04	0	127	0	120	0	120	0	120
1	0	2	0	1	3	0	0	1	3	2	0.18	0	121	0	121	0	121	0	121
2	1	2	0	2	2	1	1	0	1	2	0.14	0	121	0	120	0	120	0	120
2	0	1	0		2	1	1	0	1	1	0.09	0	121	0	121	0	121	0	121
2	0	1	0	2	2	1	1	0	1	1	0.07	0	16	0	16	0	16	0	16
2	0	1	1	1	3	1	1	0	1	1	0.03	1	67	1	45	2	45	1	45
1	0	1	0	1	3	0	1	1	2	1	0.05	0	120	0	120	0	120	0	120
2	0	1	0	1	2	1	1	0	1	1	0.11	0	123	0	123	0	71	0	123
2	1	2	0	1	3	0	1	1	2	1	0.04	0	116	0	108	0	108	0	108
2	0	2	0	1	3	1	1	0	1	1	0.04	0	114	0	101	0	101	0	101
2	1	2	0	2	1	1	1	0	1	1	0.05	0	96	0	88	0	88	0	88
2	0	1	0	2	2	1	1	0	1	1	0.05	0	60	0	36	0	36	0	36
2	0	1	0	1	3	0	0	0	4	1	0.04	0	121	0	114	0	114	0	114
2	0	2	0	2	2	1	1	0	1	2	0.13	0	117	0	116	0	116	0	110
2	0	2	0	1	3	1	1	0	1	1	0.05	0	119	0	118	0	118	0	118
2	0	2	0	1	3	0	0	0	4	1	0.05	0	110	0	110	0	110	0	110
1	0	1	0	2	2	1	1	0	1	3	0.16	0	114	0	114	0	114	0	114
2	0	1	0	2	3	0	1	0	1	2	0.08	0	120	1	32	0	119	0	119
2	0	2	0	2	2	1	1	0	1	1	0.04	0	119	0	111	0	111	0	111
2	1	1	0	2	2	1	1	0	1	1	0.13	0	85	0	84	0	84	0	84
2	0	1	0	2	2	1	1	0	1	1	0.06	0	116	0	115	0	115	0	115
2	0	1	0	1	3	0	0	0	4	1	0.03	0	103	0	102	0	102	0	102
2	1	2	0	1	3	1	1	0	1	1	0.13	0	116	0	110	0	110	0	110
1	0	1	0	3	1	1	1	0	1	1	0.07	0	113	0	111	0	111	0	111
2	1	1	0	2	2	1	1	0	1	2	0.08	0	116	0	109	0	109	0	109
1	0	1	1	1	3	1	1	0	1	1	0.2	0	119	1	111	1	111	1	111
2	1	2	0	1	3	1	1	0	1	3	0.15	0	60	0	60	0	60	0	49
1	1	1	0	2	1	0	1	1	2	2	0.13	0	117	0	117	0	117	0	111
1	1	2	0	2	3	1	1	0	1	1	0.06	0	49	1	20	1	20	0	46
1	1	2	0	2	2	1	1	0	1	3	0.2	0	104	0	95	0	95	0	95
2	0	2	1	2	2	1	1	0	1	2	0.13	1	39	0	33	2	33	0	33
2	1	2	0		3	1	0	1	2	3	0.21	0	44	0	38	0	38	0	38
2	1	1	0	2	2	1	1	0	1	2	0.1	0	107	0	94	0	94	0	94
2	1	1	0	1	3	1	1	0	1	1	0.06	0	115	1	61	2	112	1	61
2	1	2	0	1	3	0	1	1	2	3	0.25	0	62	0	62	0	62	0	62
2	1	2	0	1	3	1	1	1	2	2	0.09	0	96	0	96	0	96	0	96
1	0	2	0	2	2	1	1	0	1	1	0.03	0	109	0	108	0	108	0	108
2	0	1	0	2	2	1	1	0	1	1	0.11	0	113	0	112	0	112	0	112
2	1	2	1	2	2	1	1	0	1	3	0.18	0	101	0	101	0	101	0	101
2	1	1	0	2	3	1	1	0	1	2	0.17	0	63	0	62	0	62	0	62
2	0	2	0	2	2	1	1	0	1	1	0.06	0	108	0	77	0	77	0	77
2	1	2	0	2	2	0	1	0	1	1	0.03	0	108	0	108	0	108	0	108
2	0	1	0	2	2	1	1	0	1	3	0.17	0	110	0	110	0	110	0?	110
1	1	2	0	2	3	1	1	0	1	2	0.13	0	110	1	57	2	109	1	57
1	1	1	0	1	3	1	1	1	2	3	0.1	0	77	1	68	1	68	0	76
2	1	2	0	1	3	1	1	0	1	2	0.11	0	99	0	99	0	99	0	99
2	1	2	0	1	3	0	1	1	2	2	0.13	1	93	1	36	2	92	1	36
2	0	1	0	1	3	0	1	0	1	1	0.04	0	67	0	57	0	57	0	57
2	1	2	0	2	2	1	1	1	2	3	0.15	1	55	1	26	1	26	1	35
2	0	1	0	2	1	1	1	0	1	3	0.14	0	100	0	99	0	99	0	99
2	1	2	0	1	3	1	1	1	2	3	0.21	0	69	0	53	0	24	0	53
1	0	2	1	1	3	1	1	0	1	2	0.11	0	61	0	57	0	57	0	57
2	0	2	0	1	3	0	0	0	4	1	0.03	0	95	0	90	0	90	0	90
2	1	1	0	2	2	1	1	0	1	2	0.25	0	101	0	100	0	100	0	100
2	0	1	1	2	2	1	1	0	1	1	0.07	0	93	0	92	0	92	0	92
2	0	1	0	1	3	1	1	1	2	1	0.2	0	91	0	88	0	88	0	88
2	1	2	0	1	3	1	0	1	2	2	0.06	0	104	0	103	0	103	0	103
2	1	1	0	1	3	0	0	0	4	2	0.06	0	103	0	103	0	103	0	103
2	0	2	0	1	3	1	1	0	1	1	0.14	0	100	0	93	0	93	0	93
2	0	2	0	1	3	1	1	0	1	3	0.17	0	84	0	72	0	72	0	72
2	0	2	1	1	3	0	0	0	4	1	0.08	0	100	0	100	0	100	0	100
2	0	2	0	2	2	1	1	0	1	1	0.07	1	23	0	16	2	16	0	16
1	1	1	1	1	3	1	1	0	1	1	0.05	0	100	0	100	0	100	0	100
2	1	2	0	2	2	1	1	0	1	1	0.04	0	82	0	82	0	82	0	82
1	0	2	0	1	3	1	1	0	1	1	0.04	0	75	0	75	0	75	0	75
2	1	2	0	3	1	0	1	0	1	3	0.25	1	50	1	26	2	48	1	26
1	0	2	0	1	3	0	0	0	4	3	0.38	1	100	1	28	2	29	1	28
2	1	1	0	2	3	0	0	0	4	1	0.1	0	92	1	21	1	21	0	91
2	0	1	0	1	3	1	1	0	1	2	0.17	0	70	0	70	0	70	0	70
2	0	1	0	1	2	1	1	0	1	3	0.3	0	94	0	94	0	94	0	94
2	1	2	0	2	2	1	0	0	1	1	0.08	0	62	0	62	0	62	0	55
2	0	2	1	2	3	1	1	0	1	1	0.07	0	101	1	63	2	63	1	63
2	0	2	0	1	3	1	1	0	1	2	0.08	0	84	0	83	0	83	0	83
2	0	1	0	1	3	1	1	1	2	1	0.08	0	98	0	97	0	97	0	97
2	0	1	0	1	3	1	1	0	1	1	0.07	0	79	0	78	0	78	0	78
2	1	1	0	1	2	1	1	1	2	1	0.08	0	91	0	91	0	91	0	91
2	0	1	0	2	2	1	1	0	1	2	0.08	0	92	0	86	0	86	0	86
2	0	2	0	2	2	1	1	0	1	2	0.11	0	91	1	45	0	91	0	91
2	0	1	0	2	1	1	1	0	1	2	0.14	0	92	0	92	0	92	0	92
2	0	1	1	2	3	1	1	1	2	2	0.08	0	93	0	82	0	82	0	82
2	0	2	0	1	3	1	1	0	1	3	0.1	0	93	0	84	0	84	0	84
2	0	1	0	2	2	1	1	0	1	2	0.33	0	94	0	94	0	94	0	94
1	0	1	0	1	2	1	1	1	2	1	0.04	0	84	0	83	0	83	0	83
2	0	2	0	1	3	1	1	0	1	2	0.09	0	74	0	71	0	71	0	71
2	0	2	1	1	3	1	1	0	1	1	0.04	0	84	0	83	0	83	0	83
2	1	1	0	2	2	0	0	1	3	3	0.1	0	83	0	83	0	83	0	83
2	1	1	0	2	2	0	0	1	3	2	0.07	0	91	1	36	1	36	0	91
2	0	1	1	1	2	1	1	0	1	2	0.13	0	94	1	67	2	67	1	67
2	0	1	1	1	3	1	1	0	1	2	0.15	0	90	0	90	0	90	0	90
1	1	2	0	2	2	1	1	0	1	2	0.07	0	84	0	80	0	80	0	80
1	0	2	0	2	3	1	1	1	2	2	0.2	1	30	1	19	1	19	1	19
2	0	1	1	2	2	1	1	0	1	1	0.06	0	74	0	53	0	53	0	53
2	0	1	0	2	1	1	1	0	1	1	0.05	0	82	0	82	0	82	0	82
2	0	2	0	2	2	1	1	0	1	3	0.19	0	85	0	74	0	74	0	74
2	0	1	0	1	2	1	1	0	1	1	0.04	0	87	0	87	0	87	0	87
2	1	1	0	1	3	1	1	0	1	1	0.08	0	86	1	50	1	50	1	73
2	0	2	0	1	3	1	1	0	1	1	0.05	0	86	0	67	0	67	0	59
2	0	1	0	2	2	1	1	0	1	3	0.17	0	82	0	82	0	82	0	82
2	1	2	0	2	2	1	1	0	1	1	0.05	0	77	0	71	0	71	0	71
2	0	2	0	2	2	1	1	0	1	2	0.07	0	70	0	69	0	69	0	69
2	0	2	0	1		0	0	1	3	1	0.06	1	30	0	30	2	30	0	30
1	0	2	0	2	2	1	1	0	1	2	0.14	0	66	0	60	0	60	0	60
2	0	1	0	1	3	0	0	0	4	1	0.06	0	81	0	81	0	81	0	81
2	0	1	0	1	3	0	1	0	1	2	0.17	1	35	1	19	2	22	1	19
2	1	2	0	1	3	1	1	1	2	1	0.06	0	80	0	74	0	74	0	74
2	0	1	0	1	3	0	1	0	1	2	0.22	0	70	0	70	0	70	0	70
1	1	2	0	2	2	1	1	0	1	1	0.04	0	68	0	68	0	68	0	56
2	1	1	0	2	3	1	1	0	1	1	0.05	0	74	0	74	0	74	0	62
2	1	2	0	2	1	1	1	0	1	1	0.08	0	76	0	69	0	69	0	57
2	0	2	0	2	2	1	1	0	1	1	0.09	0	73	0	65	0	65	0	65
1	0	1	0	2	1	1	1	0	1	1	0.07	0	72	0	72	0	72	0	65
2	0	1	0	2	2	1	1	0	1	1	0.1	0	59	0	54	0	54	0	54
2	1	1	0	2	2	1	0	0	1	1	0.04	1	51	1	29	2	29	1	29
1	0	1	0	2	1	1	1	0	1	1	0.14	0	69	0	69	0	69	0	69
2	1	2	0	1	3	0	0	1	3	1	0.04	0	70	0	69	0	69	0	69
2	1	1	0	2	1	1	1	0	1	3	0.13	0	57	0	56	0	56	0	56
2	0	1	0	2	2	1	1	0	1	3	0.3	0	68	0	45	2	67	1	45
2	1	2	0	2	2	1	1	0	1	1	0.06	0	68	0	67	0	67	0	67
2	0	1	0	2	2	1	0	0	1	1	0.06	0	68	0	67	0	67	0	67
2	1	1	0	1	3	0	0	0	4	1	0.04	0	59	0	59	0	59	0	50
2	0	2	0	1	3	0	0	1	3	1	0.05	0	71	0	71	0	71	0	71
2	0	2	0	1	3	0	0	0	4	1	0.06	0	58	0	58	0	58	0	58
2	0	1	0	2	2	1	1	0	1	2	0.12	0	60	0	60	0	60	0	60
2	0	2	0	2	2	1	1	0	1	1	0.33	0	70	0	70	0	70	0	70
2	0	1	0	2	1	1	1	0	1	1	0.06	0	68	0	68	0	68	0	68
2	0	2	0	1	3	1	1	1	2	1	0.07	0	67	0	67	0	67	0	67
2	0	2	0	1	3	1	1	0	1	3	0.43	0	64	0	57	0	57	0	57
2	0	1	0	2	3	1	1	1	2	1	0.04	0	64	0	58	0	58	0	58
2	1	2	0	1	3	0	0	1	3	2	0.1	1	53	1	25	1	25	1	25
2	0	2	0	2	2	1	1	0	1	2	0.11	0	66	0	59	0	59	0	58
2	1	1	0	2	2	1	1	0	1	3	0.19	0	38	0	28	0	28	0	28
2	0	1	0	2	2	1	1	0	1	1	0.05	0	66	0	59	0	59	0	59
2	0	1	0	2	2	1	0	0	1	1	0.14	0	65	0	58	0	58	0	58
2	0	1	0	1	3	0	0	0	4	2	0.1	0	63	0	57	0	57	0	57
2	0	2	1	1	3	1	0	0	1	2	0.06	0	61	0	61	0	61	0	61
1	1	2	0	1	3	0	0	0	4	2	0.13	0	65	0	62	0	62	0	62
2	0	2	0	2	2	1	1	0	1	3	0.19	0	66	0	59	0	59	0	59
2	0	1	0	2	2	1	1	0	1	1	0.04	0	65	0	59	0	59	0	59
2	1	1	0	2	3	1	1	1	2	1	0.08	0	59	0	58	0	58	0	58
2	0	1	1	1	3	0	0	1	3	1	0.14	0	64	0	58	0	58	0	58
2	0	1	0	1	3	1	1	0	1	2	0.12	0	63	0	57	0	57	0	57
1	0	1	0	1	3	0	0	0	4	1	0.04	0	57	0	56	0	56	0	56
2	1	2	0	1	3	0	0	0	4	1	0.06	0	57	0	57	0	57	0	57
2	0	1	0	2	2	1	1	0	1	2	0.18	0	59	0	59	0	59	0	59
2	0	2	0	2	2	1	1	0	1	3	0.15	0	58	0	58	0	58	0	58
2	0	2	0	1	3	0	0	0	4	1	0.06	0	33	1	15	2	23	1	15
1	0	2	0	2	2	1	1	0	1	1	0.09	0	59	0	58	0	58	0	58
2	0	1	0	2	1	1	1	0	1	2	0.18	0	58	0	58	0	58	0	58
1	0	1	0	1	3	0	0	1	3	1	0.08	0	11	0	10	0	10	0	10
2	0	2	1	2	2	1	0	0	1	2	0.1	0	54	0	53	0	53	0	53
2	0	2	0	2	3	1	1	0	1	2	0.12	0	51	0	51	0	51	0	51
2	0	1	0	2	3	1	1	0	1	1	0.5	0	53	0	53	0	53	0	53
2	0	2	1	1	2	1	1	0	1	3	0.27	0	55	0	51	0	51	0	51
2	0	1	0	2	2	1	1	0	1	1	0.08	0	54	0	53	0	53	0	53
2	0	1	0	2	2	1	1	0	1	1	0.08	0	55	0	52	0	52	0	52
2	0	1	0	1	3	1	1	0	1	1	0.04	0	54	0	53	0	24	0	53
2	0	2	1	2	2	0	0	0	4	2	0.12	0	54	0	53	0	53	0	53
1	1	2	1	1	3	1	1	0	1	1	0.13	0	49	0	49	0	49	0	49
2	0	1	0	1	3	0	0	0	4	1	0.06	0	54	0	54	0	54	0	54
2	0	1	0	3	1	1	1	0	1	1	0.07	0	53	0	52	0	52	0	52
1	1	2	0	1	3	1	1	1	2	2	0.4	0	51	0	49	0	49	0	49
2	1	2	0	2	2	1	1	0	1	1	0.08	0	14	0	5	0	5	0	5
2	0	2	0	2	2	1	0	0	1	1	0.06	0	53	0	52	0	52	0	52
2	0	1	0	1	3	1	1	0	1	1	0.11	0	44	0	43	0	43	0	43
2	0	2	0	1	2	1	1	0	1	1	0.09	0	51	0	51	0	51	0	51
2	0	2	1	2	2	1	1	0	1	2	0.14	0	49	0	45	0	45	0	45
2	1	2	0	1	3	0	0	1	3	2	0.13	0	48	0	48	0	48	0	48
2	0	1	0	1	3	1	0	0	1	3	0.43	0	36	1	16	2	28	1	16
2	1	2	0	2	2	1	1	0	1	1	0.13	0	46	0	45	0	45	0	45
1	0	1	1	2	1	1	1	0	1	1	0.14	0	47	0	47	0	47	0	47
2	1	1	0	1	3	1	0	1	2	1	0.1	0	49	0	49	0	49	0	49
2	1	2	0	1	3	1	0	1	2	2	0.13	0	48	0	44	0	44	0	44
1	0	1	0	1	3	0	1	0	1	3	0.3	0	33	1	33	2	33	1	33
2	1	1	0	1	3	1	1	0	1	1	0.05	0	48	0	48	0	48	0	36
2	1	2	0	2	1	1	1	0	1	1	0.05	0	46	0	46	0	46	0	46
2	0	1	0	1	2	1	1	0	1	1	0.1	0	44	0	44	0	44	0	44
1	1	2	0	1	2	1	1	0	1	1	0.5	0	44	0	43	0	43	0	43
2	1	1	0	1	3	1	0	1	2	3	0.2	0	33	0	30	0	25	0	30
2	0	2	0	1	3	1	1	1	2	1	0.11	0	47	0	47	0	47	0	47
2	0	1	0	1	3	0	0	1	3	2	0.17	0	44	0	44	0	44	0	44
2	1	2	0	2	2	1	1	1	2	3	0.3	0	47	0	43	0	43	0	43
2	0	1	0	2	1	1	1	0	1	1	0.04	0	46	0	46	0	46	0	46
2	0	1	0	2	2	1	1	0	1	1	0.07	0	50	0	50	0	50	0	50
1	0	2	1	1	3	0	0	0	4	3	0.3	0	56	0	56	0	56	0	56
2	0	1	0	2	2	1	1	0	1	1	0.25	0	59	0	58	0	58	0	58
2	1	2	0	2	1	1	1	0	1	2	0.2	0	71	0	70	0	70	0	70
2	0	2	0	1	3	1	1	0	1	3	0.18	0	71	0	70	0	70	0	70
2	1	1	0	1	3	0	1	0	1	2	0.11	0	73	0	58	0	58	0	58
2	0	2	0	2	1	1	1	0	1	1	0.09	0	65	0	64	0	64	0	64
2	1	2	0	2	2	1	1	0	1	2	0.15	0	75	0	75	0	75	0	43
2	1	1	0	2	1	1	1	0	1	1	0.07	0	83	0	82	0	82	0	73
2	1	2	0	2	3	1	0	0	1	3	0.27	0	74	1	64	1	64	0	73
2	1	1	0	2	2	1	1	0	1	3	0.13	0	85	0	79	0	79	0	79
2	0	1	0	2	1	1	0	0	1	1	0.05	0	101	0	101	0	101	0	101
1	0	1	1		3	1	1	1	2	1	0.06	0	143	1	122	1	122	0	136
1	1	1	0		3	1	0	0	1	2	0.09	0	119	0	119	0	82	0	119
